# Supplementary material for: Motor training improves coordination and anxiety in symptomatic Mecp2-null mice despite impaired functional connectivity within the motor circuit
Source: Sci Adv. 2021 Oct 22;7(43):eabf7467. doi: 10.1126/sciadv.abf7467 (PMC8535852; doi:10.1126/sciadv.abf7467)
Supplement: Supplementary file 2 — Movies S1 to S4 [file sciadv.abf7467_movies_s1_to_s4.zip]

Archive with 4 entries (4 files):
- sciadv.abf7467_movie_s1.avi
- sciadv.abf7467_movie_s2.avi
- sciadv.abf7467_movie_s3.mp4
- sciadv.abf7467_movie_s4.mp4
